# Supplementary material for: Critical Review of Tuberculosis Diagnosis in Children from Papua New Guinea Presenting to Health Facilities in the Torres Strait Islands, Australia
Source: Microorganisms. 2023 Dec 8;11(12):2947. doi: 10.3390/microorganisms11122947 (PMC10745913; doi:10.3390/microorganisms11122947)
Supplement: Supplementary file 1 [file microorganisms-11-02947-s001.zip]

Archive with 1 entries (1 files):
- microorganisms-2682038-supplementary.pdf
